# Supplementary material for: Electrochemical DNA Cleavage Sensing for EcoRV Activity and Inhibition with an ERGO Electrode
Source: Biosensors (Basel). 2024 Jan 30;14(2):73. doi: 10.3390/bios14020073 (PMC10886839; doi:10.3390/bios14020073)
Supplement: Supplementary file 1 [file biosensors-14-00073-s001.zip]

Archive with 1 entries (1 files):
- biosensors-2804742-supplementary.pdf
